# Supplementary material for: Oculus: faster sequence alignment by streaming read compression
Source: BMC Bioinformatics. 2012 Nov 13;13:297. doi: 10.1186/1471-2105-13-297 (PMC3534618; doi:10.1186/1471-2105-13-297)
Supplement: Additional file 1 — Table S1. Oculus performance statistics. Detailed benchmarking data used in generating runtime figures. [file 1471-2105-13-297-S1.xls]

## Sheet: averages_and_metadata
		Genome			RNA-Seq					Chipseq		Exome
	Oculus performance statistics	#1	#2	#3	#1	#2	#3	#4	#5	#1	#2	#1	#2	#3
	Run	MDA-MB-231 (IDEA)	T-47D (IDEA)	ERR000589	Bodymap	MDA-MB-231	T-47D	BT-20	BT-474	Broad - H3k4-me3	Uw - TFBS	SRR098490	SRR098492	SRR171306
	Sequence read archive accession id	SRR097850	SRR097852	ERR000589	ERS025093	SRR097790	SRR097792	SRR097786	SRR097787	SRR227346	SRR299316 + SRR299313	SRR098490	SRR098492	SRR171306
	total # of reads (millions)	24.7448	27.0282	24.2796	385.161	79.4598	83.1957	83.84	80.6381	37.2852	66.4008	260.063	272.482	153.941
	read length	50	50	51	100	50	50	50	50	36	36	76	76	50
SE	% unique	0.93552	0.934054	0.955324	0.692763	0.316583	0.316101	0.323989	0.493295	0.959238	0.350171	0.813826	0.820636	0.870111
	%error	0.000317562	0.000266351	0.000257706	2.47247e-05	0.00106381	0.00122681	0.00113676	0.00125763	1.68431e-05	0.000232904	9.84491e-05	8.47468e-05	6.25175e-05
	Bowtie CPU runtime (hours)	0.478529	0.579259	0.630483	29.8117	1.67554	1.98624	1.76184	2.35155	1.60429	1.37433	13.1869	13.6114	8.34525
	(Oculus wrapping Bowtie) CPU runtime (hours)	0.491251	0.537574	0.616075	24.8262	0.755456	0.754367	0.776	1.52541	1.77087	0.371735	12.5634	13.9044	8.46729
	%runtime	1.02659	0.928037	0.977147	0.832769	0.450873	0.379797	0.440448	0.648681	1.10383	0.270485	0.952715	1.02153	1.01462
	BWA CPU runtime (hours)	2.35081	2.97195	2.60718	146.651	7.03127	7.4304	8.02929	9.62647	2.09161	2.80978	39.6577	41.8139	26.4859
	(Oculus wrapping BWA) CPU runtime (hours)	2.28074	2.74827	2.55602	116.388	3.03046	2.88441	3.32003	5.72939	2.06968	1.23236	35.2233	38.2936	25.0625
	%runtime	0.970192	0.924738	0.980374	0.793636	0.430997	0.388191	0.413489	0.59517	0.989513	0.438597	0.888183	0.915812	0.946258
PE	% unique	0.985133	0.98374	0.997052		0.769783	0.747405	0.770096	0.870159			0.959715	0.952729
	%error	4.36456e-06	5.10578e-06	1.17794e-05		0.000841356	0.000827086	0.000847662	0.000449688			4.49121e-05	3.97897e-05
	Bowtie CPU runtime (hours)	3.9978	4.36484	1.73759		5.25105	5.11173	5.15772	6.2756			20.5077	22.3127
	(Oculus wrapping Bowtie) CPU runtime (hours)	3.76431	4.11306	1.71819		3.94134	4.36796	4.3074	5.81582			20.3341	21.9334
	%runtime	0.941595	0.942316	0.988835		0.750581	0.854497	0.835136	0.926735			0.991531	0.983003
	BWA CPU runtime (hours)	2.81224	3.27861	3.09024		9.41986	9.14581	9.24531	11.3849			42.0179	44.2666
	(Oculus wrapping BWA) CPU runtime (hours)	2.6929	3.10691	3.02442		7.61012	7.0894	7.68611	10.2832			42.1665	44.5116
	%runtime	0.957563	0.94763	0.978698		0.807881	0.775153	0.831352	0.90323			1.00354	1.00554

## Sheet: raw_runtimes
	aligner + opts
		total - cpu	total - cpu	total - cpu		avg(h)
bodymap	0_bwt_se	107361	112589	102015	= average(107361.36, 112589.42, 102015.33) / 3600	29.8117
	1_bwt_se_noset	90143.2	85399.2	92581.1	= average(90143.19, 85399.21, 92581.09) / 3600	24.8262
	3_bwa_se	534752	532788	516294	= average(534752.25, 532787.81, 516294.35) / 3600	146.651
	4_bwa_se_noset	415689	427621	413678	= average(415688.62, 427621.22, 413677.83) / 3600	116.388
BT-20	Bowtie SE	5990.85	6680.93	6356.1	= average(5990.85, 6680.93, 6356.1) / 3600	1.76184
	Oculus - SE Bowtie (no set)	2642.95	3089.53	2648.32	= average(2642.95, 3089.53, 2648.32) / 3600	0.776
	BWA SE	28206.4	31916.7	26593.2	= average(28206.41, 31916.72, 26593.22) / 3600	8.02929
	Oculus - SE BWA (no set)	12166.5	12410.3	11279.5	= average(12166.54, 12410.29, 11279.46) / 3600	3.32003
	Bowtie PE	18504.2	17662.9	19536.2	= average(18504.23, 17662.88, 19536.24) / 3600	5.15772
	Oculus - PE Bowtie (no set)	15006.1	15307.8	16206.1	= average(15006.06, 15307.75, 16206.08) / 3600	4.3074
	BWA PE	35326.1	32431.6	32091.6	= average(35326.09, 32431.57, 32091.64) / 3600	9.24531
	Oculus - PE BWA (no set)	29960.6	26037.6	27011.8	= average(29960.61, 26037.56, 27011.77) / 3600	7.68611
BT-474	0_bwt_se	9193.54	8248.16	7955.09	= average(9193.54, 8248.16, 7955.09) / 3600	2.35155
	1_bwt_se_noset	5106.47	5235.9	6132.05	= average(5106.47, 5235.9, 6132.05) / 3600	1.52541
	3_bwa_se	33817.2	31331.7	38817.1	= average(33817.15, 31331.65, 38817.11) / 3600	9.62647
	4_bwa_se_noset	22318.2	19595.3	19963.9	= average(22318.16, 19595.35, 19963.86) / 3600	5.72939
	6_bwt_pe	23203	21827.2	22746.3	= average(23202.99, 21827.25, 22746.28) / 3600	6.2756
	7_bwt_pe_noset	21287.9	20232	21290.9	= average(21287.93, 20232.02, 21290.92) / 3600	5.81582
	9_bwa_pe	40086.1	40549	42321.8	= average(40086.14, 40549.03, 42321.76) / 3600	11.3849
	A_bwa_pe_noset	38071.7	37573.5	35413.2	= average(38071.74, 37573.47, 35413.16) / 3600	10.2832
chip-broad	0_bwt_se	5455.14	6374.21	5496.97	= average(5455.14, 6374.21, 5496.97) / 3600	1.60429
	1_bwt_se_noset	5724.43	7141.65	6259.27	= average(5724.43, 7141.65, 6259.27) / 3600	1.77087
	3_bwa_se	7150.04	7919.61	7519.75	= average(7150.04, 7919.61, 7519.75) / 3600	2.09161
	4_bwa_se_noset	7318.96	7811.81	7221.74	= average(7318.96, 7811.81, 7221.74) / 3600	2.06968
chip-uw	0_bwt_se	4793.84	5054.46	4994.44	= average(4793.84, 5054.46, 4994.44) / 3600	1.37433
66400795	1_bwt_se_noset	1316.79	1347.53	1350.42	= average(1316.79, 1347.53, 1350.42) / 3600	0.371735
0.350171	3_bwa_se	11669	9338.2	9338.47	= average(11668.97, 9338.2, 9338.47) / 3600	2.80978
	4_bwa_se_noset	4056.09	4199.62	5053.8	= average(4056.09, 4199.62, 5053.8) / 3600	1.23236
ERR000589	0_bwt_se	2136.09	2165.2	2507.93	= average(2136.09, 2165.2, 2507.93) / 3600	0.630483
	1_bwt_se_noset	2329.43	2168.73	2155.45	= average(2329.43, 2168.73, 2155.45) / 3600	0.616075
	3_bwa_se	9794.36	9229.83	9133.4	= average(9794.36, 9229.83, 9133.4) / 3600	2.60718
	4_bwa_se_noset	9236.63	9970.9	8397.44	= average(9236.63, 9970.9, 8397.44) / 3600	2.55602
	6_bwt_pe	5947.72	6862.3	5955.93	= average(5947.72, 6862.3, 5955.93) / 3600	1.73759
	7_bwt_pe_noset	6214.11	6225.82	6116.5	= average(6214.11, 6225.82, 6116.5) / 3600	1.71819
	9_bwa_pe	12053.3	10884.4	10437	= average(12053.28, 10884.35, 10437.01) / 3600	3.09024
	A_bwa_pe_noset	10584.9	11448.8	10630	= average(10584.87, 11448.82, 10630.01) / 3600	3.02442
mda231G	0_bwt_se	1694.46	1701.6	1772.05	= average(1694.46, 1701.6, 1772.05) / 3600	0.478529
	1_bwt_se_noset	1677.96	1933.3	1694.25	= average(1677.96, 1933.3, 1694.25) / 3600	0.491251
	3_bwa_se	8245.76	7869.17	9273.84	= average(8245.76, 7869.17, 9273.84) / 3600	2.35081
	4_bwa_se_noset	8553.64	8440.57	7637.76	= average(8553.64, 8440.57, 7637.76) / 3600	2.28074
	6_bwt_pe	15615	14316.7	13244.5	= average(15615.02, 14316.71, 13244.55) / 3600	3.9978
	7_bwt_pe_noset	13667.7	13719	13267.8	= average(13667.71, 13719.03, 13267.82) / 3600	3.76431
	9_bwa_pe	9800.92	10198.2	10373.1	= average(9800.92, 10198.17, 10373.13) / 3600	2.81224
	A_bwa_pe_noset	10205.4	9454.4	9423.51	= average(10205.39, 9454.4, 9423.51) / 3600	2.6929
mda231R	0_bwt_se	6787.26	5646.75	5661.83	= average(6787.26, 5646.75, 5661.83) / 3600	1.67554
	1_bwt_se_noset	2936.41	2516.21	2706.31	= average(2936.41, 2516.21, 2706.31) / 3600	0.755456
	3_bwa_se	25948.4	24711.6	25277.7	= average(25948.41, 24711.6, 25277.72) / 3600	7.03127
	4_bwa_se_noset	10404.1	10131.1	12193.7	= average(10404.09, 10131.15, 12193.71) / 3600	3.03046
	6_bwt_pe	19279.8	18932.9	18498.7	= average(19279.77, 18932.93, 18498.68) / 3600	5.25105
	7_bwt_pe_noset	14168.1	14231	14167.4	= average(14168.06, 14230.98, 14167.44) / 3600	3.94134
	9_bwa_pe	34564.5	32327.6	34842.4	= average(34564.5, 32327.57, 34842.43) / 3600	9.41986
	A_bwa_pe_noset	27620.9	28182.1	26386.3	= average(27620.92, 28182.08, 26386.32) / 3600	7.61012
T47DG	0_bwt_se	2394.32	1926.91	1934.77	= average(2394.32, 1926.91, 1934.77) / 3600	0.579259
	1_bwt_se_noset	1974.79	1912.56	1918.45	= average(1974.79, 1912.56, 1918.45) / 3600	0.537574
	3_bwa_se	11196	10232.7	10668.2	= average(11196.05, 10232.73, 10668.24) / 3600	2.97195
	4_bwa_se_noset	10073.5	10087.1	9520.72	= average(10073.51, 10087.12, 9520.72) / 3600	2.74827
	6_bwt_pe	15376.4	15449	16315	= average(15376.39, 15448.96, 16314.97) / 3600	4.36484
	7_bwt_pe_noset	14738.5	14737.6	14944.9	= average(14738.52, 14737.61, 14944.94) / 3600	4.11306
	9_bwa_pe	10783.3	12089.3	12536.4	= average(10783.32, 12089.31, 12536.37) / 3600	3.27861
	A_bwa_pe_noset	11279.7	11410.4	10864.5	= average(11279.67, 11410.42, 10864.54) / 3600	3.10691
T47DR	0_bwt_se	7498.35	7313.68	6639.33	= average(7498.35, 7313.68, 6639.33) / 3600	1.98624
	1_bwt_se_noset	2950.66	2614.25	2582.25	= average(2950.66, 2614.25, 2582.25) / 3600	0.754367
	3_bwa_se	27034.8	25500.8	27712.7	= average(27034.77, 25500.81, 27712.73) / 3600	7.4304
	4_bwa_se_noset	11204	9877.05	10070.6	= average(11204.01, 9877.05, 10070.61) / 3600	2.88441
	6_bwt_pe	19362.5	18312.7	17531.5	= average(19362.53, 18312.67, 17531.53) / 3600	5.11173
	7_bwt_pe_noset	16417.8	15894.4	14861.8	= average(16417.76, 15894.43, 14861.82) / 3600	4.36796
	9_bwa_pe	32726.1	32347.8	33700.8	= average(32726.13, 32347.84, 33700.75) / 3600	9.14581
	A_bwa_pe_noset	25587.2	24746.1	26232.2	= average(25587.18, 24746.12, 26232.23) / 3600	7.0894
SRR098490	0_bwt_se	46287.3	50392.8	45739	= average(46287.27, 50392.75, 45738.99) / 3600	13.1869
	1_bwt_se_noset	44007	43644	48033.7	= average(44007, 43644.04, 48033.68) / 3600	12.5634
	3_bwa_se	144508	148356	135440	= average(144507.65, 148356.12, 135439.54) / 3600	39.6577
	4_bwa_se_noset	130577	124842	124993	= average(130576.55, 124842.21, 124993.07) / 3600	35.2233
	6_bwt_pe	74914.7	70773.1	75795.7	= average(74914.72, 70773.13, 75795.68) / 3600	20.5077
	7_bwt_pe_noset	74826.2	72592.8	72188.9	= average(74826.19, 72592.81, 72188.89) / 3600	20.3341
	9_bwa_pe	155190	150319	148284	= average(155189.75, 150319.39, 148284.44) / 3600	42.0179
	A_bwa_pe_noset	152549	154585	148264	= average(152549.35, 154585, 148263.76) / 3600	42.1665
SRR098492	0_bwt_se	46699	49250.8	51053.2	= average(46698.96, 49250.85, 51053.18) / 3600	13.6114
	1_bwt_se_noset	50684.2	51122.5	48361.1	= average(50684.2, 51122.46, 48361.11) / 3600	13.9044
	3_bwa_se	150915	149660	151014	= average(150915.12, 149660.07, 151014.47) / 3600	41.8139
	4_bwa_se_noset	129851	144091	139629	= average(129850.72, 144091.2, 139629.21) / 3600	38.2936
	6_bwt_pe	80458.6	80003.1	80515.2	= average(80458.55, 80003.07, 80515.16) / 3600	22.3127
	7_bwt_pe_noset	75034.7	82644.4	79201.9	= average(75034.7, 82644.35, 79201.95) / 3600	21.9334
	9_bwa_pe	158501	163289	156288	= average(158501.13, 163289.46, 156288.4) / 3600	44.2666
	A_bwa_pe_noset	164910	158287	157528	= average(164909.58, 158287.43, 157528.23) / 3600	44.5116
SRR171306	0_bwt_se	30319.1	28816.2	30993.4	= average(30319.06, 28816.22, 30993.37) / 3600	8.34525
	1_bwt_se_noset	30439.7	31803.3	29203.7	= average(30439.72, 31803.34, 29203.67) / 3600	8.46729
	3_bwa_se	102802	92248.5	90997	= average(102802.23, 92248.54, 90996.99) / 3600	26.4859
	4_bwa_se_noset	95778.8	89453.9	85442.3	= average(95778.75, 89453.94, 85442.28) / 3600	25.0625
